# Supplementary material for: Shift of Creep Mechanism in Nanocrystalline NiAl Alloy
Source: Materials (Basel). 2019 Aug 7;12(16):2508. doi: 10.3390/ma12162508 (PMC6720299; doi:10.3390/ma12162508)
Supplement: Supplementary file 1 [file materials-12-02508-s001.zip]

Archive with 2 entries (2 files):
- Vedio S1.avi
- Vedio S2.avi
